# Supplementary material for: The Association between the Burden of PM2.5-Related Neonatal Preterm Birth and Socio-Demographic Index from 1990 to 2019: A Global Burden Study
Source: Int J Environ Res Public Health. 2022 Aug 15;19(16):10068. doi: 10.3390/ijerph191610068 (PMC9408320; doi:10.3390/ijerph191610068)
Supplement: Supplementary file 1 [file ijerph-19-10068-s001.zip]

Archive with 1 entries (1 files):
- ijerph-1758595-supplementary.pdf
